# Supplementary material for: The Levels of Circulating MicroRNAs at 6-Hour Cardiac Arrest Can Predict 6-Month Poor Neurological Outcome
Source: Diagnostics (Basel). 2021 Oct 15;11(10):1905. doi: 10.3390/diagnostics11101905 (PMC8534364; doi:10.3390/diagnostics11101905)
Supplement: Supplementary file 1 [file diagnostics-11-01905-s001.zip]

Archive with 1 entries (1 files):
- diagnostics-1373956-supplementary.pdf
